# Supplementary material for: Testing for goodness rather than lack of fit of continuous probability distributions
Source: PLoS One. 2021 Sep 10;16(9):e0256499. doi: 10.1371/journal.pone.0256499 (PMC8432836; doi:10.1371/journal.pone.0256499)
Supplement: S1 File — (R) [file pone.0256499.s001.R]

critint_that <- function(n,eps,alpha,TOL,ITMAX) {
  
  th1 <- 1/(1+eps)
  th2 <- 1+eps
  ERR <- -1.00
  C1 <- 1
  
  while (ERR < 0 && C1 > 0) 
  {
    C1 <- C1 - 0.05
    H  <- -alpha + pchisq(2*th2*n/C1,2*n)
    C2 <- (2*th2*n) / qchisq(H,2*n)
    ERR <- (pchisq(2*th1*n/C1,2*n) - pchisq(2*th1*n/C2,2*n)) - alpha
  }
  
  C1L <- C1
  C1R <- C1 + 0.05
  IT  <- 0
  
  while (abs(ERR) >= TOL && IT <= ITMAX)
  {
    IT <- IT + 1
    C1 <- (C1L + C1R)/2
    H  <- -alpha + pchisq(2*th2*n/C1,2*n)
    C2 <- (2*th2*n) / qchisq(H,2*n)
    ERR <- (pchisq(2*th1*n/C1,2*n) - pchisq(2*th1*n/C2,2*n)) - alpha
    
    if(ERR >= 0) C1L <- C1  else C1R <- C1
    
  }
  
  C <- matrix(NA,nrow=1,ncol=2)
  
  C[,1] <- C1
  C[,2] <- C2
  
  return(C)
}


eps <- 0.5077
alpha <- 0.05
n <- 50

cat(file="output.txt","\n", "eps = ", eps," alpha = ", alpha," n = ", n, append=FALSE)

theta <- 1.00
lam <- log(theta)

cat(file="output.txt","\n","\n", "theta = ", theta," lam = ", lam, append=TRUE)

critc_n_eps <- (qchisq(alpha,1,n*(log(1+eps))**2))**(1/2)
critc_thetahat_asym <- exp(critc_n_eps/sqrt(n))

cat(file="output.txt","\n","\n", "critc_thetahat_asym = ", critc_thetahat_asym, append=TRUE)

TOL <- 10**(-10)
ITMAX <- 50

cat(file="output.txt","\n","\n", "TOL = ", TOL," ITMAX = ", ITMAX, append=TRUE)


C <- critint_that(n,eps,alpha,TOL,ITMAX)

cat(file="output.txt","\n","\n", "C = ", C, append=TRUE)

th0 <- 1.00
POW0 <- pchisq(2*th0*n/C[,1],2*n)  -  pchisq(2*th0*n/C[,2],2*n)

cat(file="output.txt","\n","\n", "th0 = ", th0," POW0 = ", POW0, append=TRUE)

file.show("output.txt")
