# Supplementary material for: Testing for goodness rather than lack of fit of continuous probability distributions
Source: PLoS One. 2021 Sep 10;16(9):e0256499. doi: 10.1371/journal.pone.0256499 (PMC8432836; doi:10.1371/journal.pone.0256499)
Supplement: S2 File — (SAS) [file pone.0256499.s002.sas]

/*ODS html close;
ODS html options(pagebreak='no');*/

libname   TfNorm 'c:\AEQPROGR\GoFSimpl\Testing_for_Normality';

proc iml;

eps = 0.5077; alpha = .05;  n =50;
print eps alpha n;
*theta = 1+eps;
theta = 1.00;
lam = log(theta);
print theta lam;
critc_n_eps = (cinv(alpha,1,n*(log(1+eps))**2))**(1/2);
critc_thetahat_asym = exp(critc_n_eps/sqrt(n));
print critc_thetahat_asym;

TOL= 10**(-10); ITMAX = 50;
print TOL ITMAX;

start critint_that(n,eps,alpha,tol,itmax);
th1 = 1/(1+eps); th2 = 1+eps;
ERR= -1.00;  C1= 1;
*print C1;
  do while (err < 0 & C1 >0);
    C1= C1 - .05;
    H= -alpha + probchi(2*th2*n/C1,2*n) ;
    C2= (2*th2*n)/cinv(H,2*n);
    ERR= (probchi(2*th1*n/C1, 2*n) - probchi(2*th1*n/C2, 2*n)) - ALPHA;
    end;
    C1L= C1;  C1R= C1+.05;    IT= 0;
    do while (abs(ERR) >=TOL & IT<=ITMAX);
    IT= IT+1;
    C1= (C1L+C1R)/2;  H= -ALPHA + probchi(2*th2*n/C1, 2*n);
    C2= (2*th2*n)/cinv(H,2*n);
    ERR= (probchi(2*th1*n/C1, 2*n) - probchi(2*th1*n/C2, 2*n)) - ALPHA;
    if ERR >=0 then do; C1L= C1; end;
    else do; C1R= C1; end;
  end;
C = J(1,2);
C[1] = C1; C[2] = C2;
return (C);
finish  critint_that;

C = critint_that(n,eps,alpha,tol,itmax);
print C;

th0 = 1.00;
POW0 = probchi(2*th0*n/C[1], 2*n) - probchi(2*th0*n/C[2], 2*n);
print th0  POW0;

quit;
