# Supplementary material for: Testing for goodness rather than lack of fit of continuous probability distributions
Source: PLoS One. 2021 Sep 10;16(9):e0256499. doi: 10.1371/journal.pone.0256499 (PMC8432836; doi:10.1371/journal.pone.0256499)
Supplement: S1 Dataset — (XLSX) [file pone.0256499.s003.xlsx]

## Sheet: _Tab1
X
-1.11484
-0.161347
0.318048
0.416608
-0.36255
-0.731069
-1.35255
0.135266
-1.18797
-2.35643
-2.14398
-0.274654
0.0675199
-0.226021
0.0127385
-0.687967
1.33058
-1.64931
1.36803
0.328385
0.909058
0.737038
-1.04915
-0.367042
-0.776963
2.30043
1.16658
1.40743
-0.13743
0.851339
0.277982
1.29846
0.226802
0.0324681
-0.0952491
1.24882
0.503554
0.283231
0.980678
-0.797531
0.0546849
-0.775488
0.0549538
0.255221
0.66554
-0.0620021
0.230575
-0.0365172
0.0625317
0.475281
-0.35323
-0.409208
-0.40446
2.66011
1.69602
0.0326901
1.29571
0.0265285
-1.25012
-0.525136
0.623987
-0.832666
0.0505825
-0.829181
-0.674812
1.67682
0.149962
0.107885
0.285732
-0.143077
0.339162
1.13583
-1.47142
2.60139
1.41391
-0.0496067
0.0370541
0.79123
-0.938239
-0.50642
-0.129178
-0.413239
0.0764754
-1.26916
-1.06091
-1.12543
0.891446
-0.198511
-0.157988
-0.721991
-1.9683
0.194291
0.0952557
-0.293159
0.0957845
1.8048
-0.334419
1.32451
-0.584228
-0.427202
